# Supplementary material for: Somatic mutations during rapid clonal domestication of Populus alba var. pyramidalis
Source: Evol Appl. 2022 Oct 4;15(11):1875–87. doi: 10.1111/eva.13486 (PMC9679227; doi:10.1111/eva.13486)
Supplement: Supplementary file 2 — Table S1‐S6 [file EVA-15-1875-s002.xlsx]

## Sheet: TableS1
Table S1. Information of samples sequenced in this study.
Species	Sampe ID	Latitude		Longitude		Clean data(Gb)	Seqencing depth	Effective Depth	Genome Coverage	Uniquely mapped Effective depth	Uniquely mapped coverage	remarks
P. alba var. pyramidalis	pay01	N	43°49	E	87°34	57.1781	105.32	105.314	0.996287	85.782	0.856326	Combining with 3 indenpend DNA extracting and sequencing
	pay02	N	43°49	E	87°34	45.5532	83.096	83.0912	0.996381	68.1971	0.856152
	pay03	N	43°49	E	87°34	48.7169	90.8785	90.8733	0.996471	74.3781	0.855588
	pay04	N	43°53	E	87°33	44.4202	76.7936	76.7892	0.996346	62.744	0.853696
	pay05	N	43°53	E	87°33	44.5073	79.3849	79.3804	0.996325	64.8159	0.854176
	pay06	N	40°40	E	80°18	14.6202	29.2724	29.2708	0.992239	23.6845	0.838757
	pay07	N	40°32	E	81°16	14.605	28.7164	28.7148	0.99073	23.2114	0.83661
	pay08	N	44°18	E	85°59	17.715	35.7859	35.7838	0.994461	29.1648	0.844221
	pay09	N	44°18	E	85°59	14.28	27.2349	27.2334	0.991891	21.9106	0.837291
	pay10	N	44°18	E	85°59	16.318	31.8457	31.8439	0.99107	25.7215	0.837905
	pay11	N	44°18	E	85°59	16.5295	33.3372	33.3353	0.992274	27.0185	0.84004
P. alba	Palb01	N	47°32'	E	87°53'	9.60912	18.7988	18.7977	0.849944	14.9776	0.698386
	Palb02	N	47°32'	E	87°53'	9.6122	18.7925	18.7914	0.857707	14.9455	0.705212
	Palb03	N	47°32'	E	87°53'	9.74911	18.6381	18.6371	0.913728	14.8426	0.752669
	Palb04	N	47°32'	E	87°53'	9.48429	18.1459	18.1449	0.83901	14.4326	0.689199
	Palb05	N	47°32'	E	87°53'	11.2566	23.1135	23.1122	0.910155	18.501	0.752674
	Palb06	N	48°16'	E	85°40'	9.0411	17.8196	17.8186	0.758914	14.1909	0.621965
	Palb07	N	48°16'	E	85°40'	9.28683	19.1515	19.1504	0.878439	15.2626	0.722675
	Palb08	N	48°16'	E	85°40'	9.00436	17.1211	17.1201	0.777099	13.6705	0.636307
	Palb09	N	48°16'	E	85°40'	9.86886	19.5662	19.5651	0.873106	15.5929	0.718357
	Palb10	N	48°16'	E	85°40'	9.8408	19.8731	19.872	0.866998	15.8333	0.712893
	Palb11	N	47°59'	E	85°41'	9.17001	18.0658	18.0648	0.766865	14.3633	0.627582
	Palb12	N	47°59'	E	85°41'	10.2748	18.7278	18.7267	0.712455	14.9939	0.582562
	Palb13	N	47°59'	E	85°41'	9.85357	19.2111	19.21	0.778814	15.3095	0.638609
	Palb14	N	47°59'	E	85°41'	9.8	18.0718	18.0708	0.747421	14.3866	0.612084
	Palb15	N	47°59'	E	85°41'	9.72243	19.0328	19.0317	0.807006	15.2122	0.661246
	Palb16	N	47°53'	E	86°10'	9.64869	17.1171	17.1162	0.67166	13.8011	0.548159
	Palb17	N	47°53'	E	86°10'	10.3343	20.4024	20.4012	0.75688	16.2791	0.619665
	Palb18	N	47°53'	E	86°10'	9.93767	20.54	20.5388	0.906335	16.3268	0.747041
	Palb19	N	47°53'	E	86°10'	5.0642	21.0034	21.0022	0.915625	16.7351	0.755083
	Palb20	N	47°53'	E	86°10'	9.54236	19.827	19.8259	0.906364	15.7691	0.746092
	Palb21	N	47°59'	E	85°41'	9.50342	20.9306	16.6338	0.766666	16.6348	0.766709
	Palb22	N	47°59'	E	85°41'	9.85772	21.3215	16.9186	0.764698	16.9196	0.764742
	Palb23	N	47°29'	E	87°20'	12.7772	27.7904	22.1853	0.768642	22.1866	0.768686
	Palb24	N	47°29'	E	87°20'	8.96723	19.7741	15.7287	0.758671	15.7296	0.758714
	Palb25	N	47°29'	E	87°20'	11.1239	24.3503	19.3622	0.76659	19.3633	0.766634
	Palb26	N	47°29'	E	87°20'	12.0273	25.9153	20.6845	0.770641	20.6857	0.770685
	Palb27	N	47°29'	E	87°20'	8.62487	19.629	15.6384	0.763955	15.6393	0.763998
	Palb28	N	47°29'	E	87°20'	11.0911	23.9441	19.0593	0.769194	19.0604	0.769238

## Sheet: TableS2
Table S2. Information of samples from SRA database.
SampleID	Species	SRA	BioProject
PM09	Populus mexicana	SRX9751798	PRJNA687326
PM11	Populus mexicana	SRX9751787	PRJNA687326
PPr01	Populus pruinosa	SRS2088623	PRJNA380891
PPr03	Populus pruinosa	SRS2089119	PRJNA380891
PPr05	Populus pruinosa	SRS2089120	PRJNA380891
PPr07	Populus pruinosa	SRS2089122	PRJNA380891
PPr09	Populus pruinosa	SRS2089124	PRJNA380891
Peu02	Populus euphratica	SRS2203570	PRJNA380894
Peu07	Populus euphratica	SRS2203653	PRJNA380894
Peu11	Populus euphratica	SRS2203657	PRJNA380894
Peu51	Populus euphratica	SRS2203682	PRJNA380894
Pni01	Populus nigra	SRX1496597	PRJNA303130
Pni02	Populus nigra	SRX1496614	PRJNA303130
Pni03	Populus nigra	SRX1496628	PRJNA303130
Pni04	Populus nigra	SRX1496640	PRJNA303130
Pni05	Populus nigra	SRX1496645	PRJNA303130
pda02	Populus davidiana	SRS5483502	PRJNA576115
pda03	Populus davidiana	SRS5483507	PRJNA576115
pda04	Populus davidiana	SRS5483505	PRJNA576115
pda05	Populus davidiana	SRS5483508	PRJNA576115
pda06	Populus davidiana	SRS5483504	PRJNA576115
Plau1	Populus laurifolia	SRX9751800	PRJNA687326
Pte01	Populus tremula	SRR14066034	PRJNA717061
Pte02	Populus tremula	SRR14066033	PRJNA717061
Pte03	Populus tremula	SRR14066032	PRJNA717061
Pte04	Populus tremula	SRR14066031	PRJNA717061
Pte05	Populus tremula	SRR14066029	PRJNA717061
Pte06	Populus tremula	SRR14066028	PRJNA717061
Ptre01	Populus tremula	SRR2744682	PRJNA297202
Ptre02	Populus tremula	SRR2745308	PRJNA297202
Ptre03	Populus tremula	SRR2745904	PRJNA297202
Ptre04	Populus tremula	SRR2745905	PRJNA297202
Ptre05	Populus tremula	SRR2745906	PRJNA297202
Ptre06	Populus tremula	SRR2745907	PRJNA297202
Ptre07	Populus tremula	SRR2745908	PRJNA297202
Ptre08	Populus tremula	SRR2745909	PRJNA297202
Ptre09	Populus tremula	SRR2745910	PRJNA297202
Ptre10	Populus tremula	SRR2745911	PRJNA297202
Ptre11	Populus tremula	SRR2745912	PRJNA297202
Ptre12	Populus tremula	SRR2745961	PRJNA297202
Ptre13	Populus tremula	SRR2745962	PRJNA297202
Ptre14	Populus tremula	SRR2745965	PRJNA297202
Ptre15	Populus tremula	SRR2746465	PRJNA297202
Ptre16	Populus tremula	SRR2746831	PRJNA297202
Ptre17	Populus tremula	SRR2746685	PRJNA297202
Ptre18	Populus tremula	SRR2746760	PRJNA297202
Ptre19	Populus tremula	SRR2746804	PRJNA297202
Ptre20	Populus tremula	SRR2746921	PRJNA297202
Ptre21	Populus tremula	SRR2746922	PRJNA297202
Ptre22	Populus tremula	SRR14066027	PRJNA717061
Ptre23	Populus tremula	SRR14066026	PRJNA717061

## Sheet: TableS3
Table S3.Somatic mutation count and rate for each sample.
SampleID	SNP Somatic mutation		InDel Somatic mutation
	Count	Rate (x10-9)	Count	Rate (x10-9)
pay01	261	7.7214	68	2.01171
pay02	257	7.60306	56	1.6567
pay03	280	8.28349	64	1.89337
pay04	327	9.67394	57	1.68628
pay05	283	8.37224	61	1.80462
pay06	321	9.49643	43	1.27211
pay07	342	10.1177	43	1.27211
pay08	379	11.2123	90	2.66255
pay09	413	12.2182	65	1.92295
pay10	332	9.82185	67	1.98212
pay11	242	7.1593	45	1.33128
Average	312.455	9.24362	59.9091	1.77234
95% confidence Upper	341.347	10.0984	67.3115	1.99134
95% confidence Lower	283.562	8.38887	52.5066	1.55335

## Sheet: TableS4
Table S4. Dinucleotides and Trinucleotide contexts after correcting for genomic background.
Sequence Context		Base substitutions	Bases in Genome	Ratio (×10-6)
Dinucleotides	CG	200	18265300	10.9497
	TA	760	101218350	7.50852
	AC	329	57183064	5.75345
	AT	698	123769155	5.63953
	GT	314	57102090	5.49892
	CA	373	77771874	4.79608
	TG	368	77772949	4.73172
	GA	322	69287338	4.64731
	AG	309	67325461	4.58965
	TT	695	158002469	4.39867
	CT	291	67471917	4.31291
	GC	156	36974313	4.21915
	AA	660	157922128	4.17927
	TC	287	69351737	4.13832
	CC	167	41776730	3.99744
	GG	145	41750907	3.47298
Triplets	ACG	99	6635493	14.9198
	CGT	82	6618634	12.3893
	GCG	50	4134013	12.0948
	CGA	92	8318571	11.0596
	CGG	48	5260420	9.12475
	TCG	74	8320245	8.89397
	CCG	43	5263906	8.16884
	TAG	170	20915296	8.12802
	TTA	398	49682652	8.01084
	CTA	165	20973502	7.86707
	CGC	32	4156039	7.69964
	TAA	379	49705398	7.62493
	GTA	123	17423246	7.05953
	CAG	113	16271995	6.94445
	ATA	320	46878209	6.8262
	TAC	118	17461520	6.75772
	TAT	305	46875352	6.50662
	GAC	80	12586843	6.35584
	AGT	146	23245751	6.28072
	CTG	102	16246493	6.27828
	GTC	77	12549023	6.13594
	TGT	180	29817123	6.0368
	ACT	140	23326404	6.00178
	TCA	201	33828349	5.94176
	ACA	172	29860568	5.7601
	TGA	192	33859161	5.67055
	ATT	334	58997036	5.6613
	CAT	180	32057480	5.61491
	GCA	105	18733409	5.60496
	ATG	179	32054044	5.58432
	GAT	151	27092969	5.5734
	AAC	164	29532186	5.55326
	CCT	100	18098249	5.5254
	ACC	89	16421485	5.41973
	AAT	318	58999401	5.38989
	TGC	99	18748401	5.28045
	GTT	155	29540328	5.24706
	CAA	198	38702782	5.11591
	CCA	108	21273301	5.07679
	AGC	84	16609956	5.05721
	GTG	84	16623413	5.05311
	CAC	84	16663423	5.04098
	TTG	195	38773194	5.02925
	AGG	89	18066572	4.92623
	TTT	428	88141347	4.85584
	GGA	85	18360352	4.62954
	GGT	75	16454497	4.55802
	AGA	145	31844870	4.55332
	ATC	123	27095977	4.53942
	GAG	85	18725559	4.53925
	CTT	152	33990942	4.47178
	AAA	389	88176585	4.4116
	GAA	146	33977612	4.29695
	AAG	145	33854301	4.28306
	TGG	90	21272423	4.23083
	TCT	134	31908928	4.19945
	GGG	46	11068345	4.156
	TTC	141	34072369	4.13825
	TCC	76	18411279	4.1279
	GGC	40	9784588	4.08806
	GCC	40	9802720	4.0805
	CCC	44	11066724	3.97588
	GCT	59	16628848	3.54805
	CTC	51	18751457	2.71979

## Sheet: TableS5
Table S5. Mutation count of homozygous(Homo) and heterozygous(Hetero)
Mutation type	SNP	INDEL
Homo->Hetero	2328	592
Homo->Homo	95	23
Hetero->Homo	614	22

## Sheet: TableS6
Table S6. Details of deleterious mutations.
Chromesome	Position	Mutation sampleID	Gene	Homologs in P. trichocarpa	DNA change	Protein change	PPH2	SIFT	PROVEAN	GO items
Chr1	6384475	pay07	evm.model.Chr1.502	POPTR_001G419500v3	T->C	F->L	0.996	0	-5.615	GO:0008289
Chr1	14364797	pay02	evm.model.Chr1.1027	POPTR_001G358400v3	C->A	G->C	1	0	-8.622	GO:0003674/GO:0003676/GO:0003677/GO:0003697/GO:0003723/GO:0003727/GO:0005488/GO:0008150/GO:0010468/GO:0019222/GO:0050789/GO:0060255/GO:0065007/GO:0097159/GO:1901363
Chr1	14666148	pay09	evm.model.Chr1.1049	POPTR_001G356500v3	G->A	R->C	0.993	0	-7.337	GO:0000226/GO:0000278/GO:0000281/GO:0000910/GO:0000911/GO:0000922/GO:0003674/GO:0005488/GO:0005515/GO:0005575/GO:0005622/GO:0005623/GO:0005634/GO:0005737/GO:0005819/GO:0005856/GO:0005874/GO:0005881/GO:0005938/GO:0006996/GO:0007010/GO:0007017/GO:0007049/GO:0007275/GO:0008150/GO:0008283/GO:0009524/GO:0009574/GO:0009791/GO:0009987/GO:0015630/GO:0016043/GO:0022402/GO:0022622/GO:0030863/GO:0030865/GO:…
Chr1	22104030	pay07	evm.model.Chr1.1659	POPTR_001G292800v3	T->C	E->G	1	0	-6.555	-
Chr1	27641564	pay05	evm.model.Chr1.2210	POPTR_001G237600v3	C->A	P->H	0.955	0	-4.634	-
Chr1	41834154	pay05	evm.model.Chr1.3026	POPTR_001G150400v3	A->G	L->P	1	0	-6.034	GO:0000003/GO:0000014/GO:0000109/GO:0000110/GO:0000280/GO:0000712/GO:0000724/GO:0000725/GO:0003674/GO:0003676/GO:0003677/GO:0003684/GO:0003697/GO:0003824/GO:0004518/GO:0004519/GO:0004520/GO:0004536/GO:0005488/GO:0005575/GO:0005622/GO:0005623/GO:0005634/GO:0006139/GO:0006259/GO:0006281/GO:0006289/GO:0006296/GO:0006302/GO:0006310/GO:0006725/GO:0006807/GO:0006950/GO:0006974/GO:0006979/GO:0006996/GO:…
Chr1	45167427	pay01	evm.model.Chr1.3371	POPTR_001G114400v3	A->T	N->I	1	0	-8.183	-
Chr1	46196997	pay03	evm.model.Chr1.3494	POPTR_001G101800v3	C->A	G->V	1	0	-8.733	GO:0005575/GO:0005622/GO:0005623/GO:0005737/GO:0005773/GO:0043226/GO:0043227/GO:0043229/GO:0043231/GO:0044424/GO:0044444/GO:0044464
Chr1	51459714	pay07	evm.model.Chr1.4114	POPTR_001G041800v3	A->G	I->T	1	0.02	-4.889	-
Chr2	6332778	pay09	evm.model.Chr2.809	POPTR_006G081200v3	G->T	W->C	1	0	-12.35	GO:0000902/GO:0000904/GO:0003674/GO:0005198/GO:0005199/GO:0005575/GO:0005618/GO:0005623/GO:0005911/GO:0007275/GO:0008150/GO:0009505/GO:0009506/GO:0009653/GO:0009826/GO:0009888/GO:0009987/GO:0010015/GO:0010053/GO:0010054/GO:0016043/GO:0016049/GO:0022622/GO:0030054/GO:0030154/GO:0030312/GO:0032501/GO:0032502/GO:0032989/GO:0040007/GO:0044464/GO:0048364/GO:0048468/GO:0048589/GO:0048731/GO:0048856/GO:…
Chr3	13366499	pay02	evm.model.Chr3.1587	POPTR_003G069200v3	G->T	P->H	1	0	-6.622	GO:0003676
Chr3	17700669	pay11	evm.model.Chr3.1840	POPTR_003G034900v3	C->A	G->C	0.782	0.03	-7.758	GO:0004672/GO:0005524/GO:0006468
Chr4	9672607	pay06	evm.model.Chr4.730	POPTR_002G186200v3	C->A	S->R	1	0	-4.379	GO:0000003/GO:0005575/GO:0005622/GO:0005623/GO:0005634/GO:0005694/GO:0005730/GO:0007049/GO:0008150/GO:0009987/GO:0010564/GO:0022414/GO:0031974/GO:0031981/GO:0033043/GO:0033044/GO:0040020/GO:0043226/GO:0043227/GO:0043228/GO:0043229/GO:0043231/GO:0043232/GO:0043233/GO:0044087/GO:0044422/GO:0044424/GO:0044428/GO:0044446/GO:0044464/GO:0050789/GO:0050794/GO:0051128/GO:0051321/GO:0051445/GO:0051726/GO:…
Chr4	15166533	pay02	evm.model.Chr4.1329	POPTR_002G146500v3	C->T	V->M	0.9	0	-2.819	GO:0005575/GO:0016020
Chr4	21843810	pay02	evm.model.Chr4.2146	POPTR_002G032500v3	T->C	Y->C	1	0	-8.076	GO:0003674/GO:0003676/GO:0003677/GO:0003824/GO:0004518/GO:0005488/GO:0006139/GO:0006725/GO:0006807/GO:0006950/GO:0006952/GO:0008150/GO:0008152/GO:0009605/GO:0009607/GO:0009620/GO:0009987/GO:0016787/GO:0016788/GO:0034641/GO:0043170/GO:0043207/GO:0043565/GO:0044237/GO:0044238/GO:0046483/GO:0050832/GO:0050896/GO:0051704/GO:0051707/GO:0071704/GO:0090304/GO:0090305/GO:0097159/GO:0098542/GO:1901360/GO:…
Chr4	23551008	pay01	evm.model.Chr4.2395	POPTR_002G008700v3	A->G	L->P	1	0	-6.907	GO:0000018/GO:0000166/GO:0003674/GO:0003678/GO:0003824/GO:0004003/GO:0004386/GO:0005488/GO:0005524/GO:0005575/GO:0005622/GO:0005623/GO:0005634/GO:0005654/GO:0006139/GO:0006259/GO:0006281/GO:0006282/GO:0006725/GO:0006807/GO:0006950/GO:0006974/GO:0006996/GO:0008026/GO:0008094/GO:0008144/GO:0008150/GO:0008152/GO:0009987/GO:0010569/GO:0016043/GO:0016462/GO:0016787/GO:0016817/GO:0016818/GO:0016887/GO:…
Chr6	6663284	pay01	evm.model.Chr6.640	POPTR_005G079300v3	T->A	S->T	0.999	0.01	-2.843	GO:0000775/GO:0000776/GO:0003674/GO:0003824/GO:0004175/GO:0005085/GO:0005088/GO:0005488/GO:0005515/GO:0005575/GO:0005622/GO:0005623/GO:0005634/GO:0005694/GO:0005737/GO:0005829/GO:0006508/GO:0006807/GO:0006810/GO:0006888/GO:0006996/GO:0007030/GO:0007049/GO:0007059/GO:0008150/GO:0008152/GO:0008233/GO:0009987/GO:0010256/GO:0016043/GO:0016192/GO:0016787/GO:0017016/GO:0017112/GO:0017137/GO:0019538/GO:…
Chr6	7164209	pay05	evm.model.Chr6.694	POPTR_005G073600v3	G->T	Q->K	0.996	0	-3.683	-
Chr6	13162112	pay09	evm.model.Chr6.1459	POPTR_005G242200v3	T->A	W->R	0.987	0.01	-7.333	GO:0002376/GO:0003674/GO:0003824/GO:0004672/GO:0004674/GO:0004675/GO:0004888/GO:0005488/GO:0005515/GO:0005575/GO:0005622/GO:0005623/GO:0005634/GO:0005737/GO:0005829/GO:0005886/GO:0006464/GO:0006468/GO:0006793/GO:0006796/GO:0006807/GO:0006950/GO:0006952/GO:0006955/GO:0007154/GO:0007165/GO:0007166/GO:0007167/GO:0007178/GO:0008150/GO:0008152/GO:0009605/GO:0009607/GO:0009608/GO:0009610/GO:0009620/GO:…
Chr7	544028	pay04	evm.model.Chr7.98	POPTR_010G245500v3	A->G	L->P	0.996	0.01	-5.931	GO:0005575/GO:0005623/GO:0005886/GO:0006810/GO:0008150/GO:0009605/GO:0009607/GO:0009615/GO:0016020/GO:0016032/GO:0040011/GO:0043207/GO:0044000/GO:0044403/GO:0044419/GO:0044464/GO:0044766/GO:0046739/GO:0046741/GO:0046794/GO:0050896/GO:0051179/GO:0051234/GO:0051701/GO:0051704/GO:0051707/GO:0051814/GO:0052126/GO:0052192/GO:0071944/GO:1902579
Chr7	1012651	pay02	evm.model.Chr7.200	POPTR_010G234700v3	G->A	A->V	0.537	0.02	-3.456	GO:0001666/GO:0003674/GO:0003824/GO:0004672/GO:0004674/GO:0004712/GO:0005575/GO:0005622/GO:0005623/GO:0005737/GO:0005783/GO:0005789/GO:0006082/GO:0006464/GO:0006468/GO:0006629/GO:0006720/GO:0006721/GO:0006793/GO:0006796/GO:0006807/GO:0006950/GO:0007154/GO:0007165/GO:0008150/GO:0008152/GO:0008299/GO:0008610/GO:0009058/GO:0009628/GO:0009685/GO:0009686/GO:0009719/GO:0009723/GO:0009725/GO:0009743/GO:…
Chr7	2154138	pay05	evm.model.Chr7.366	POPTR_010G217000v3	G->A	S->F	0.999	0	-2.614	-
Chr7	6771643	pay05	evm.model.Chr7.989	POPTR_010G150300v3	C->T	R->C	1	0	-6.139	GO:0003674/GO:0003676/GO:0003723/GO:0003729/GO:0005488/GO:0005575/GO:0005622/GO:0005623/GO:0005737/GO:0008150/GO:0009507/GO:0009532/GO:0009536/GO:0009570/GO:0009579/GO:0009719/GO:0009725/GO:0009735/GO:0010033/GO:0016020/GO:0042221/GO:0043226/GO:0043227/GO:0043229/GO:0043231/GO:0044422/GO:0044424/GO:0044434/GO:0044435/GO:0044444/GO:0044446/GO:0044464/GO:0050896/GO:0097159/GO:1901363
Chr7	13620740	pay08	evm.model.Chr7.1790	POPTR_010G062300v3	C->T	A->T	0.613	0.04	-3.552	GO:0003674/GO:0003824/GO:0005575/GO:0005622/GO:0005623/GO:0005737/GO:0006725/GO:0006778/GO:0006807/GO:0008150/GO:0008152/GO:0009507/GO:0009536/GO:0009987/GO:0015994/GO:0016491/GO:0016725/GO:0033013/GO:0033354/GO:0043226/GO:0043227/GO:0043229/GO:0043231/GO:0044237/GO:0044424/GO:0044444/GO:0044464/GO:0046483/GO:0051186/GO:0052592/GO:0055114/GO:0071704/GO:0090415/GO:1901360/GO:1901564
Chr8	6257832	pay07	evm.model.Chr8.666	POPTR_019G068900v3	T->A	M->K	1	0	-5.306	GO:0003674/GO:0005488/GO:0005515/GO:0005575/GO:0005622/GO:0005623/GO:0005634/GO:0005635/GO:0005737/GO:0005783/GO:0006996/GO:0006997/GO:0008150/GO:0009987/GO:0012505/GO:0016043/GO:0031967/GO:0031975/GO:0043226/GO:0043227/GO:0043229/GO:0043231/GO:0043621/GO:0044422/GO:0044424/GO:0044428/GO:0044444/GO:0044446/GO:0044464/GO:0071840
Chr9	5174755	pay08	evm.model.Chr9.598	POPTR_011G107600v3	C->T	G->R	0.658	0.02	-6.806	GO:0003674/GO:0003824/GO:0005575/GO:0005576/GO:0005615/GO:0005618/GO:0005622/GO:0005623/GO:0005737/GO:0005773/GO:0006082/GO:0006508/GO:0006575/GO:0006725/GO:0006732/GO:0006760/GO:0006807/GO:0008150/GO:0008152/GO:0008233/GO:0008238/GO:0008242/GO:0009987/GO:0016787/GO:0019538/GO:0019752/GO:0030312/GO:0034641/GO:0034722/GO:0042558/GO:0043170/GO:0043226/GO:0043227/GO:0043229/GO:0043231/GO:0043436/GO:…
Chr11	8264785	pay04	evm.model.Chr11.1044	POPTR_014G118500v3	C->A	A->S	1	0.01	-2.696	GO:0003674/GO:0003676/GO:0003677/GO:0003723/GO:0003824/GO:0004518/GO:0004519/GO:0005488/GO:0005575/GO:0005622/GO:0005623/GO:0005737/GO:0006139/GO:0006725/GO:0006807/GO:0007154/GO:0007165/GO:0008150/GO:0008152/GO:0009451/GO:0009507/GO:0009536/GO:0009987/GO:0010019/GO:0016070/GO:0016787/GO:0016788/GO:0023052/GO:0031930/GO:0034641/GO:0043170/GO:0043226/GO:0043227/GO:0043229/GO:0043231/GO:0043412/GO:…
Chr13	2314263	pay10	evm.model.Chr13.233	POPTR_018G124700v3	T->G	D->A	1	0	-6.68	GO:0005575/GO:0005622/GO:0005623/GO:0005737/GO:0005829/GO:0005886/GO:0005911/GO:0006810/GO:0008150/GO:0009506/GO:0016020/GO:0030054/GO:0044424/GO:0044444/GO:0044464/GO:0046903/GO:0051179/GO:0051234/GO:0055044/GO:0071836/GO:0071944
Chr14	5690202	pay06	evm.model.Chr14.429	POPTR_007G071600v3	G->T	Q->K	0.99	0.02	-3.773	GO:0000003/GO:0003006/GO:0003674/GO:0003700/GO:0005575/GO:0005622/GO:0005623/GO:0005634/GO:0005911/GO:0006139/GO:0006355/GO:0006396/GO:0006397/GO:0006725/GO:0006807/GO:0007275/GO:0008150/GO:0008152/GO:0009314/GO:0009411/GO:0009416/GO:0009506/GO:0009605/GO:0009628/GO:0009791/GO:0009889/GO:0009908/GO:0009909/GO:0009910/GO:0009987/GO:0010467/GO:0010468/GO:0010556/GO:0016070/GO:0016071/GO:0019219/GO:…
Chr15	3588535	pay04	evm.model.Chr15.397	POPTR_013G116800v3	G->T	A->S	0.984	0	-2.841	GO:0003723/GO:0005730/GO:0042254/GO:1990904
Chr15	3930242	pay07	evm.model.Chr15.436	POPTR_013G113800v3	G->T	R->L	0.548	0.03	-3.018	-
Chr16	4520726	pay11	evm.model.Chr16.505	POPTR_016G045200v3	G->A	G->E	0.999	0.01	-7.591	GO:0000041/GO:0003674/GO:0005215/GO:0005385/GO:0005575/GO:0006810/GO:0006811/GO:0006812/GO:0006829/GO:0008150/GO:0008324/GO:0009605/GO:0009607/GO:0009624/GO:0010035/GO:0010038/GO:0010043/GO:0015075/GO:0015318/GO:0016020/GO:0022857/GO:0022890/GO:0030001/GO:0032879/GO:0034220/GO:0042221/GO:0042592/GO:0043207/GO:0046873/GO:0046915/GO:0048878/GO:0050789/GO:0050794/GO:0050801/GO:0050896/GO:0051179/GO:…
Chr16	5786768	pay02	evm.model.Chr16.665	POPTR_016G031600v3	C->T	A->V	0.894	0.04	-2.912	GO:0003674/GO:0003824/GO:0005575/GO:0005622/GO:0005623/GO:0005737/GO:0006139/GO:0006163/GO:0006637/GO:0006725/GO:0006732/GO:0006753/GO:0006790/GO:0006793/GO:0006796/GO:0006807/GO:0006950/GO:0008150/GO:0008152/GO:0009058/GO:0009117/GO:0009150/GO:0009259/GO:0009507/GO:0009536/GO:0009611/GO:0009698/GO:0009699/GO:0009987/GO:0010345/GO:0016491/GO:0016620/GO:0016903/GO:0019438/GO:0019637/GO:0019693/GO:…
Chr16	7968976	pay09	evm.model.Chr16.945	POPTR_016G143200v3	G->A	A->V	1	0	-3.726	GO:0003674/GO:0003824/GO:0004672/GO:0004674/GO:0004675/GO:0004888/GO:0005575/GO:0005623/GO:0005886/GO:0006464/GO:0006468/GO:0006793/GO:0006796/GO:0006807/GO:0007154/GO:0007165/GO:0007166/GO:0007167/GO:0007178/GO:0008150/GO:0008152/GO:0009987/GO:0016020/GO:0016301/GO:0016310/GO:0016740/GO:0016772/GO:0016773/GO:0019199/GO:0019538/GO:0023052/GO:0036211/GO:0038023/GO:0043170/GO:0043412/GO:0044237/GO:…
Chr17	506663	pay07	evm.model.Chr17.90	POPTR_015G138900v3	T->C	L->P	0.989	0	-4.969	GO:0005506/GO:0016705/GO:0020037/GO:0055114
Chr17	3666216	pay03	evm.model.Chr17.425	POPTR_015G101900v3	A->G	Y->H	1	0	-4.745	GO:0005575/GO:0005623/GO:0005886/GO:0016020/GO:0044464/GO:0071944
Chr17	4236969	pay05	evm.model.Chr17.529	POPTR_015G092700v3	C->T	D->N	0.986	0.01	-4.214	GO:0003674/GO:0003824/GO:0004177/GO:0005488/GO:0005515/GO:0005575/GO:0005622/GO:0005623/GO:0005737/GO:0005829/GO:0006508/GO:0006518/GO:0006807/GO:0008150/GO:0008152/GO:0008233/GO:0008235/GO:0008237/GO:0008238/GO:0009987/GO:0016787/GO:0019538/GO:0034641/GO:0042802/GO:0043170/GO:0043603/GO:0044237/GO:0044238/GO:0044424/GO:0044444/GO:0044464/GO:0070006/GO:0070011/GO:0071704/GO:0140096/GO:1901564
Chr17	6702663	pay09	evm.model.Chr17.849	POPTR_015G069200v3	C->A	P->Q	0.982	0	-5.623	GO:0003674/GO:0005488/GO:0005515/GO:0005575/GO:0005622/GO:0005623/GO:0005856/GO:0005874/GO:0008017/GO:0008092/GO:0015630/GO:0015631/GO:0043226/GO:0043228/GO:0043229/GO:0043232/GO:0044422/GO:0044424/GO:0044430/GO:0044446/GO:0044464/GO:0099080/GO:0099081/GO:0099512/GO:0099513
Chr17	8051317	pay08	evm.model.Chr17.953	POPTR_015G057100v3	A->G	S->P	0.873	0.03	-4.86	GO:0005575/GO:0005622/GO:0005623/GO:0005634/GO:0005654/GO:0006139/GO:0006396/GO:0006725/GO:0006807/GO:0008150/GO:0008152/GO:0009892/GO:0009987/GO:0010033/GO:0010467/GO:0010468/GO:0010605/GO:0010608/GO:0010629/GO:0014070/GO:0016070/GO:0016441/GO:0016458/GO:0016592/GO:0019222/GO:0031047/GO:0031050/GO:0031974/GO:0031981/GO:0032991/GO:0034641/GO:0035194/GO:0035195/GO:0035196/GO:0040029/GO:0042221/GO:…
Chr17	14536644	pay08	evm.model.Chr17.1521	POPTR_015G000400v3	C->T	S->L	0.988	0.04	-5.32	GO:0005575/GO:0005622/GO:0005623/GO:0005737/GO:0005773/GO:0005776/GO:0006914/GO:0008150/GO:0008152/GO:0009056/GO:0009987/GO:0043226/GO:0043227/GO:0043229/GO:0043231/GO:0044237/GO:0044248/GO:0044424/GO:0044444/GO:0044464/GO:0061919
Chr18	5280768	pay01	evm.model.Chr18.447	POPTR_009G046900v3	T->A	K->N	0.816	0	-3.331	-
Chr19	2220311	pay03	evm.model.Chr19.297	POPTR_012G111200v3	C->T	A->V	0.98	0.01	-3.631	GO:0000932/GO:0003674/GO:0003676/GO:0003723/GO:0003729/GO:0003824/GO:0004518/GO:0005488/GO:0005575/GO:0005618/GO:0005622/GO:0005623/GO:0005634/GO:0005635/GO:0005737/GO:0005783/GO:0005829/GO:0005886/GO:0005911/GO:0006082/GO:0006139/GO:0006396/GO:0006397/GO:0006401/GO:0006402/GO:0006629/GO:0006720/GO:0006721/GO:0006725/GO:0006807/GO:0006950/GO:0006970/GO:0007275/GO:0008150/GO:0008152/GO:0008299/GO:…
Chr19	2240365	pay09	evm.model.Chr19.301	POPTR_012G110700v3	G->T	P->T	0.997	0.02	-7.678	GO:0000295/GO:0003674/GO:0005215/GO:0005346/GO:0005347/GO:0005488/GO:0005509/GO:0005575/GO:0005622/GO:0005623/GO:0005737/GO:0005739/GO:0005740/GO:0005743/GO:0006810/GO:0006811/GO:0006820/GO:0006839/GO:0006855/GO:0006862/GO:0006950/GO:0006979/GO:0008150/GO:0008509/GO:0008514/GO:0009987/GO:0010035/GO:0010038/GO:0010941/GO:0015075/GO:0015215/GO:0015216/GO:0015217/GO:0015238/GO:0015605/GO:0015711/GO:…
Chr19	6073090	pay06	evm.model.Chr19.750	POPTR_012G066900v3	C->T	R->H	0.999	0	-4.986	-
